# Supplementary material for: LIP1 Regulates the Plant Circadian Oscillator by Modulating the Function of the Clock Component GIGANTEA
Source: Cells. 2024 Sep 8;13(17):1503. doi: 10.3390/cells13171503 (PMC11394198; doi:10.3390/cells13171503)
Supplement: Supplementary file 1 [file cells-13-01503-s001.zip]

Archive with 1 entries (1 files):
- cells-3149823-supplementary.pdf
